# Supplementary material for: Subgroup analyses from patients with pre-treated metastatic colorectal cancer receiving trifluridine/tipiracil: results of the TALLISUR trial
Source: BMC Cancer. 2024 Jul 23;24:887. doi: 10.1186/s12885-024-12599-7 (PMC11267741; doi:10.1186/s12885-024-12599-7)
Supplement: Supplementary file 1 — Supplementary Material 1: Supplementary Table 1 Definition of subgroups. [file 12885_2024_12599_MOESM1_ESM.xlsx]

## Sheet: Sheet1
Supplementary Table 1 Definition of subgroups
Subgroup	Time from diagnosis of metastatic disease to inclusion [months]		Number of metastatic sites at inclusion
Best prognostic characteristics (BPC)	≥ 18	and	1 – 2 (no liver metastasis)
Good prognostic characteristics (GPC)	≥ 18	and	1 – 2
Poor prognostic characteristics (PPC)	< 18	or	≥ 3
