# Supplementary material for: Subgroup analyses from patients with pre-treated metastatic colorectal cancer receiving trifluridine/tipiracil: results of the TALLISUR trial
Source: BMC Cancer. 2024 Jul 23;24:887. doi: 10.1186/s12885-024-12599-7 (PMC11267741; doi:10.1186/s12885-024-12599-7)
Supplement: Supplementary file 2 — Supplementary Material 2: Supplementary Table 2 Baseline characteristics of patients treated with FTD/TPI according to number of previous therapy lines for the treatment of mCRC. [file 12885_2024_12599_MOESM2_ESM.xlsx]

## Sheet: Sheet1
Supplementary Table 2 Baseline characteristics of patients treated with FTD/TPI according to number of previous therapy lines for the treatment of mCRC
	number of previous therapy lines
	0		1		2		3		4
	n	%	n	%	n	%	n	%	n	%
Age
< 65 years	2	2.7	15	20.3	21	28.4	21	28.4	15	20.3
≥ 65 years	6	5.4	8	7.1	50	44.6	28	25	20	17.9
Sex, n (%)
male	5	4.3	14	12	41	35	34	29.1	23	19.7
female	3	4.3	9	13	30	43.5	15	21.7	12	17.4
ECOG performance status, n (%)
0	2	2.8	7	9.7	26	36.1	28	38.9	9	12.5
1	5	5.3	10	10.6	41	43.6	17	18.1	21	22.3
0 – 1	7	4.2	17	10.2	67	40.4	45	27.1	30	18.1
2 – 3	1	5.6	5	27.8	4	22.2	4	22.2	4	22.2
Sidedness of primary tumour
left	4	2.9	16	11.6	48	34.8	42	30.4	28	20.3
right	4	9.5	7	16.7	19	45.2	7	16.7	5	11.9
Number of metastatic sites, n (%)
1	1	4.3	2	8.7	9	39.1	6	26.1	5	21.7
> 1	7	4.3	21	12.9	62	38	43	26.4	30	18.4
1 – 2	7	7.4	12	12.6	35	36.8	26	27.4	15	15.8
> 2	1	1.1	11	12.1	36	39.6	23	25.3	20	22
Metastatic manifestation, n (%)
synchronous metastasis	1	1	12	11.8	38	37.3	30	29.4	21	20.6
metachronous metastasis	7	11.1	8	12.7	27	42.9	14	22.2	7	11.1
Duration of metastatic disease
< 18 months	8	14.8	16	29.6	25	46.3	4	7.4	1	1.9
≥ 18 months	-	-	7	5.3	46	34.8	45	34.1	34	25.8
Previous therapies of (m)CRC - all substances given
no	6	4.5	21	15.7	56	41.8	28	20.9	23	17.2
yes	2	3.8	2	3.8	15	28.8	21	40.4	12	23.1
