# Supplementary material for: Subgroup analyses from patients with pre-treated metastatic colorectal cancer receiving trifluridine/tipiracil: results of the TALLISUR trial
Source: BMC Cancer. 2024 Jul 23;24:887. doi: 10.1186/s12885-024-12599-7 (PMC11267741; doi:10.1186/s12885-024-12599-7)
Supplement: Supplementary file 3 — Supplementary Material 3: Supplementary Table 3 Return rates of questionnaires. [file 12885_2024_12599_MOESM3_ESM.xlsx]

## Sheet: Sheet1
Supplementary Table 3 Return rates of questionnaires
		EORTC QLQ-C30				EQ-5D-5L
		According to protocol	Extended time period			According to protocol	Extended time period
Cycle	N	n (%)	n (%)		N	n (%)	n (%)
1 (=baseline)	123	123 (100)	123 (100)		122	122 (100)	122 (100)
2	123	73 (59.3)	111 (90.2)		122	71 (58.2)	110 (90.2)
3	78	49 (62.8)	65 (83.3)		78	47 (60.3)	65 (83.3)
4	48	31 (64.6)	44 (91.7)		50	32 (64.0)	45 (90.0)
5	33	17 (51.5)	24 (72.7)		34	17 (50.0)	24 (70.6)
6	21	12 (57.1)	16 (76.2)		21	11 (52.4)	15 (71.4)
