# Supplementary material for: Subgroup analyses from patients with pre-treated metastatic colorectal cancer receiving trifluridine/tipiracil: results of the TALLISUR trial
Source: BMC Cancer. 2024 Jul 23;24:887. doi: 10.1186/s12885-024-12599-7 (PMC11267741; doi:10.1186/s12885-024-12599-7)
Supplement: Supplementary file 4 — Supplementary Material 4: Supplementary Table 4 Time to event (days) in patients receiving FTD/TPI. [file 12885_2024_12599_MOESM4_ESM.xlsx]

## Sheet: v1
Supplementary Table 4 Time to event (days) in patients receiving FTD/TPI
Patient	PFS (in days)	OS (in days)
101	323	719
102	46	90
103	43	419
104	45	378
105	111	113
106	53	79
107	235	728
108	263	649
109	49	306
110	445	445
111	87	199
112	86	86
201	88	144
202	52	138
203	120	208
204	297	389
205	80	90
206	35	35
401	295	417
402	113	218
403	276	371
404	50	92
405	421	680
501	54	161
502	128	252
602	106	208
603	217	217
604	47	82
605	162	207
607	68	127
608	120	251
609	36	50
610	60	124
611	98	146
701	184	474
702	161	161
703	88	710
704	44	144
801	97	117
803	472	censored (1079)
804	345	345
805	87	192
901	425	942
902	539	848
903	68	147
904	239	515
905	65	468
906	103	176
907	107	107
908	82	546
909	156	182
910	34	34
911	39	39
1001	67	449
1002	55	censored (104)
1201	55	338
1202	51	246
1203	150	457
1301	54	600
1302	52	censored (57)
1304	77	censored (86)
1305	194	555
1306	19	19
1307	26	censored (899)
1308	57	censored (814)
1502	2	14
1503	171	censored (177)
1504	176	515
1505	51	94
1506	168	175
1507	57	513
1508	51	868
1509	censored (866)	censored (912)
1510	541	censored (856)
1511	censored (107)	censored (107)
1601	182	182
1602	16	74
1604	240	240
1701	219	380
1702	51	censored (65)
1703	68	99
1704	85	censored (88)
1705	58	180
1901	116	180
1902	81	81
1903	281	281
1904	49	412
2001	158	censored (298)
2002	46	164
2101	338	censored (893)
2102	57	censored (220)
2103	171	censored (786)
2104	censored (1)	censored (135)
2105	116	144
2201	57	200
2202	112	480
2203	52	384
2301	censored (90)	censored (90)
2302	18	18
2303	186	695
2304	167	485
2305	51	censored (124)
2401	182	353
2501	50	142
2502	52	censored (303)
2601	155	censored (158)
2602	50	481
2603	censored (1)	censored (36)
2604	58	censored (61)
2701	29	119
2901	79	157
2902	310	404
2903	censored (1)	censored (29)
2904	113	339
2905	113	372
2906	55	211
2907	133	210
2909	censored (112)	censored (112)
2910	122	741
2911	48	63
3001	37	99
3002	21	83
3003	145	625
3004	101	248
3101	31	89
3102	89	134
3103	120	357
3104	101	190
3301	77	120
3302	54	censored (118)
3401	141	censored (311)
3403	234	391
3404	65	253
3406	70	207
3407	108	108
3408	68	112
3501	44	55
3502	51	censored (192)
3503	66	160
3601	95	330
3602	107	189
3603	58	58
3604	79	672
3605	309	735
3606	93	194
3801	31	144
3802	83	141
3803	64	234
3901	censored (38)	censored (38)
3902	149	261
4101	102	644
4102	censored (1)	censored (148)
4103	183	censored (192)
4104	102	censored (109)
4201	69	censored (69)
4202	58	120
4301	51	75
4302	54	650
4303	54	153
4304	32	32
4305	54	224
4306	54	117
4401	43	563
4402	22	163
4501	56	191
4502	39	106
4503	44	97
4601	61	censored (66)
4602	52	censored (65)
4604	54	157
4701	38	43
4702	60	69
4704	74	92
4801	54	83
4802	51	222
4803	53	154
4901	150	150
4902	56	164
4903	63	censored (84)
4904	41	83
4905	72	118
4906	130	187
4907	185	censored (738)
5001	52	censored (71)
5002	221	659
5004	424	censored (715)
