# Supplementary material for: Subgroup analyses from patients with pre-treated metastatic colorectal cancer receiving trifluridine/tipiracil: results of the TALLISUR trial
Source: BMC Cancer. 2024 Jul 23;24:887. doi: 10.1186/s12885-024-12599-7 (PMC11267741; doi:10.1186/s12885-024-12599-7)
Supplement: Supplementary file 5 — Supplementary Material 5: Supplementary Table 5 Time to event (days) in patients receiving BSC. [file 12885_2024_12599_MOESM5_ESM.xlsx]

## Sheet: Sheet1
Supplementary Table 5 Time to event (days) in patients receiving BSC
Patient	PFS (in days)	OS (in days)
606	124	124
1603	151	151
2402	144	144
2702	censored (64)	censored (106)
2908	69	111
3402	24	354
3405	66	censored (1051)
4603	67	67
4703	112	112
