# Supplementary material for: Subgroup analyses from patients with pre-treated metastatic colorectal cancer receiving trifluridine/tipiracil: results of the TALLISUR trial
Source: BMC Cancer. 2024 Jul 23;24:887. doi: 10.1186/s12885-024-12599-7 (PMC11267741; doi:10.1186/s12885-024-12599-7)
Supplement: Supplementary file 6 — Supplementary Material 6: Supplementary Table 6 Response rates. [file 12885_2024_12599_MOESM6_ESM.xlsx]

## Sheet: Sheet1
Supplementary Table 6 Response rates
Response	n	%
PR	4	2.2
SD	47	25.3
PD	85	45.7
NE	50	26.9
ORR (CR + PR)	4	2.2
DCR (CR + PR + SD)	51	27.4
