# Supplementary material for: Subgroup analyses from patients with pre-treated metastatic colorectal cancer receiving trifluridine/tipiracil: results of the TALLISUR trial
Source: BMC Cancer. 2024 Jul 23;24:887. doi: 10.1186/s12885-024-12599-7 (PMC11267741; doi:10.1186/s12885-024-12599-7)
Supplement: Supplementary file 7 — Supplementary Material 7: Supplementary Table 7 Overall survival—univariate Cox regression analysis. [file 12885_2024_12599_MOESM7_ESM.xlsx]

## Sheet: Sheet1
Supplementary Table 7 Overall survival - univariate Cox regression analysis
Parameter	Number of patients in analysis	Endpoint (N %)		HR	95%-CI (HR)		p-value
Age (<65 years, ³65 years)	186	147	79.03	0.971	0.698	1.35	0.8591
Sex (male, female)	186	147	79.03	1.016	0.724	1.426	0.926
ECOG (0-1, 2-3)	184	145	78.8	1.943	1.092	3.455	0.0237
Localisation of primary tumour (left side, right side)	180	141	78.33	0.896	0.601	1.336	0.5892
Number of metastatic sites (1-2, >2)	186	147	79.03	0.95	0.685	1.318	0.7596
Duration of metastatic disease (<18 months, ³18 months)	186	147	79.03	0.662	0.463	0.945	0.0232
Type of metastases (synchronous, metachronous)	186	127	76.97	0.923	0.646	1.319	0.6602
Number of previous therapy lines of mCRC (0, 1-2)	102	82	80.39	1.314	0.48	3.6	0.5954
Number of previous therapy lines of mCRC (1-2, >2)	178	143	80.34	0.815	0.586	1.134	0.2251
Previous therapies of (m)CRC - all substances given (no, yes)	186	147	79.03	1.146	0.803	1.634	0.4524
HR < 1 favors second value
