# Supplementary material for: Subgroup analyses from patients with pre-treated metastatic colorectal cancer receiving trifluridine/tipiracil: results of the TALLISUR trial
Source: BMC Cancer. 2024 Jul 23;24:887. doi: 10.1186/s12885-024-12599-7 (PMC11267741; doi:10.1186/s12885-024-12599-7)
Supplement: Supplementary file 8 — Supplementary Material 8: Supplementary Table 8 Overall survival—multivariate Cox regression analysis. [file 12885_2024_12599_MOESM8_ESM.xlsx]

## Sheet: Sheet1
Supplementary Table 8 Overall survival - multivariate Cox regression analysis
Parameter	Number of patients in analysis	Endpoint (N %)		HR	95%-CI (HR)		p-value
ECOG (0-1, 2-3)	184	145	78.8	1.919	1.079	3.414	0.0266
Duration of metastatic disease (<18 months, ³18 months)				0.659	0.46	0.942	0.0224
HR < 1 favors second value
