# Supplementary material for: Subgroup analyses from patients with pre-treated metastatic colorectal cancer receiving trifluridine/tipiracil: results of the TALLISUR trial
Source: BMC Cancer. 2024 Jul 23;24:887. doi: 10.1186/s12885-024-12599-7 (PMC11267741; doi:10.1186/s12885-024-12599-7)
Supplement: Supplementary file 9 — Supplementary Material 9: Supplementary Table 9 Duration of treatment by subgroups. Duration of treatment known for 183/186. [file 12885_2024_12599_MOESM9_ESM.xlsx]

## Sheet: Sheet1
Supplementary Table 9 Duration of treatment by subgroups Duration of treatment known for 183/186
		n	Duration of treatment [days]
			Median	Range
Age	< 65 years	73	68	1 – 719
	≥ 65 years	110	68	5 – 719
Sex	male	116	68	1 – 719
	female	67	63	5 – 403
ECOG	0	71	75	3 – 425
	1	93	66	8 – 719
	0 - 1	164	68	3 – 719
	2 -3	17	40	1 – 530
Localisation of primary tumour	left side	136	68	1 – 719
	right side	41	75	3 – 509
Number of metastatic sites	1	22	89	29 – 719
	> 1	161	68	1 – 719
	1 - 2	93	67	3 – 719
	> 2	90	68	1 – 719
Duration of metastatic disease	< 18 months	54	67	1 – 509
	≥ 18 months	129	68	3 – 719
Type of metastases	synchronous	100	68	1 – 509
	metachronous	63	67	9 – 719
Number of previous therapy lines of mCRC	0	8	54	38 – 432
	1 - 2	94	68	8 – 719
	> 2	81	68	1 – 586
	0 - 2	102	68	8 – 719
	2	71	75	8 – 719
Previous therapies of (m)CRC - all substances given	no	132	68	1 – 719
	yes	51	66	9 – 509
Prognostic groups	best prognostic group	19	82	3 – 586
	good prognostic group	63	68	3 – 719
	poor prognostic group	120	68	1 – 719
