# Supplementary material for: Subgroup analyses from patients with pre-treated metastatic colorectal cancer receiving trifluridine/tipiracil: results of the TALLISUR trial
Source: BMC Cancer. 2024 Jul 23;24:887. doi: 10.1186/s12885-024-12599-7 (PMC11267741; doi:10.1186/s12885-024-12599-7)
Supplement: Supplementary file 10 — Supplementary Material 10: Supplementary Table 10 Treatment-emergent adverse events. [file 12885_2024_12599_MOESM10_ESM.xlsx]

## Sheet: Sheet1
Supplementary Table 10 Treatment-emergent adverse events
	FTD/TPI N = 186				BSC N = 9
	Any grade		Grade 3-4 / 5		Any grade		Grade 3-4 / 5
	AE	n (%)	AE	n (%)	AE	n (%)	AE	n (%)
any	1173	179 (96.2)	288 / 31	117 (62.9) / 25 (13.4)	31	7 (77.8)	10 / 2	6 (66.7) / 1 (11.1)
Blood and lymphatic system disorders
anaemia	60	46 (24.7)	15	13 (7.0)	1	1 (11.1)	1	1 (11.1)
leukopenia	79	37 (19.9)	34	17 (9.1)	0	0 (0.0)	0	0 (0.0)
neutropenia	119	55 (29.6)	68	36 (19.4)	0	0 (0.0)	0	0 (0.0)
Gastrointestinal disorders
abdominal pain	14	13 (7.0)	3	3 (1.6)	2	1 (11.1)	1	1 (11.1)
ascites	15	10 (5.4)	5 / 1	2 (1.11) / 1 (0.5)	1	1 (11.1)	1	1 (11.1)
constipation	25	22 (11.8)	2	1 (0.5)	0	0 (0.0)	0	0 (0.0)
diarrhoea	48	40 (21.5)	9	8 (4.3)	0	0 (0.0)	0	0 (0.0)
nausea	51	44 (23.7)	1	1 (0.5)	1	1 (11.1)	0	0 (0.0)
vomiting	36	28 (15.1)	2	2 (1.1)	1	1 (11.1)	0	0 (0.0)
General disorders and administration site conditions
fatigue	55	43 (23.1)	6	6 (3.2)	3	2 (22.2)	1	1 (11.1)
general physical health deterioration	12	11 (5.9)	3 / 3	3 (1.6) / 3 (1.6)	1	1 (11.1)	0	0 (0.0)
oedema	22	19 (10.2)	2	2 (1.1)	0	0 (0.0)	0	0 (0.0)
pain	10	9 (4.8)	4	4 (2.2)	2	2 (22.2)	0	0 (0.0)
pyrexia	26	17 (9.1)	1	1 (0.5)	0	0 (0.0)	0	0 (0.0)
Infections and infestations
infection	11	9 (4.8)	4	4 (2.2)	1	1 (11.1)	0	0 (0.0)
Metabolism and nutrition disorders
decreased appetite	31	28 (15.1)	4	3 (1.6)	0	0 (0.0)	0	0 (0.0)
Neoplasms benign, malignant and unspecified (including cysts and polyps)
neoplasm progression	21	21 (11.3)	2 / 13	2 (1.1) / 13 (7.0)	1	1 (11.1)	0 (0.0) / 1 (11.1)	1 (11.1)
Nervous system disorders
polyneuropathy	11	11 (5.9)	1	1 (0.5)	0	0 (0.0)	0	0 (0.0)
Respiratory, thoracic and mediastinal disorders
dyspnoea	24	19 (10.2)	2	1 (0.5)	0	0 (0.0)	0	0 (0.0)
Skin and subcutaneous tissue disorders
alopecia	13	13 (7.0)	0	0 (0.0)	0	0 (0.0)	0	0 (0.0)
Grade 5-events:
FTD/TPI: 31 events (28x related to tumour, 3x not related to tumour) 25 patients (23x related to tumour, 2x not related to tumour)
BSC: 2 events (2x related to tumour) 1 patient (1x related to tumour)
